# Supplementary material for: Development of an HPLC-MS/MS Method for the Determination of Alkaloids in Lupins
Source: Molecules. 2023 Feb 5;28(4):1531. doi: 10.3390/molecules28041531 (PMC9967435; doi:10.3390/molecules28041531)
Supplement: Supplementary file 1 [file molecules-28-01531-s001.zip]

Archive with 1 entries (1 files):
- molecules-2163438-supplementary.pdf
